# Supplementary material for: CD74 is a regulator of hematopoietic stem cell maintenance
Source: PLoS Biol. 2021 Mar 4;19(3):e3001121. doi: 10.1371/journal.pbio.3001121 (PMC7963458; doi:10.1371/journal.pbio.3001121)
Supplement: S1 Data — (XLSX) [file pbio.3001121.s008.xlsx]

## Sheet: Sheet1
Figure 1	A				B				C			D				E			F			G			H			I
	Figure 1B				Figure 1C				Figure 1E			Figure 1F				Figure 1G			Figure 1H			Figure 1I			Figure 1J			Figure 1K
	WT	CD74-/-			WT	CD74-/-			WT	CD74-/-		WT	CD74-/-			WT	CD74-/-		WT	CD74-/-		WT	CD74-/-		WT	CD74-/-		WT	CD74-/-
	13	12			2.51	2.87			0.19	0.25		0.03	0.12			0.16	0.13		1	1.70717		0.981928	3.16265		0.96	3.6		31.5	35.5
	10	8.5			2.77	2.64			0.2	0.2		0.042	0.07			0.16	0.13		1.19938	1.34579		1.2259	3.01205		1.14	4.5		20	23
	10	15.5			2.73	2.95			0.15	0.2		0.023	0.082			0.12	0.12		1.11838	2.42056		0.792169	3.61446		0.9	2.22		14.5	23.5
	20	14.5			2.41	3			0.13	0.27		0.027	0.12			0.1	0.15		0.735202	2.61994		0.94104	5.27108		1.39241	5.1		30	42
	14	18			2.77	3.27			0.19	0.29		0.053	0.16			0.14	0.13		1.08966	2.081		1.05896	5.27108		0.607595	4.2		21.5	36
	15	13			2.95	3.45			0.14	0.17		0.039	0.087			0.1	0.18		0.910345	1.58255		1.06154	3.16265		0.837838	4.2		24.5	57
	14	9.9			2.18	2.77			0.098	0.27		0.016	0.089			0.082	0.17		1.08	1.82866		0.876923	4.06627		1.08108	3.6		27.5	45
	13	12			2.24	2.68			0.15	0.23		0.023	0.055			0.13	0.2		0.85	1.52184		1.06154	2.00231		1.08108	2
	12.75	13			2.18	3.35			0.11	0.32		0.018	0.12			0.093	0.15		1.08	1.16782		1.11111	2.00925		1.2	1.36709
	19.2	18.6			2.44	2.82			0.16	0.26		0.023	0.1			0.14	0.13		1.07265	2.24829		0.888889	2.53846		0.8	1.44144
	17	18			2.64	3.12			0.14	0.24		0.017	0.11			0.12	0.15		0.93	1.75953		0.980769	1.93846		0.942857	1.44144
	19	16			2.71	3.52			0.18	0.3		0.026	0.14			0.15	0.23		0.970588	1.85728		0.807692	2.35385		1.11429	1.8018
	13	16.4			2.55	2.95			0.19	0.34		0.029	0.11			0.16	0.12		1.05882	1.4627		1.21154	1.55556		0.942857	1.28
	12.8	18			2.68	2.92			0.16	0.18		0.04	0.058			0.12	0.16		0.970588	0.94		1.07143	1.05556		0.897638	0.88
	15	15.6			2.95	3.94			0.23	0.25		0.042	0.09			0.14	0.11		1.1	1.17016		1.01786	1.55556		1.06299	1.2
					2.99	3.37			0.18	0.16		0.034	0.049			0.073	0.15		0.88	1.67647		0.910714	2.07692		1.03937	1.62857
					2.87	3.7			0.093	0.23		0.02	0.082			0.081	0.12		1.01	0.970588		0.811	1.38462		0.875676	1.02857
					2.94	3.65			0.1	0.18		0.02	0.058						0.71	1.14706		1.05	1.32692		1.1027	1.45714
																			0.91	1.37952		1.14	1.55357		1.02162	1.88976
																			1.38	0.897609			1.01786			1.41732
																				0.919681			1.66071			0.968504
																				1.49			2.45			1.94595
																				1.31			2.01			1.78378
																				2.09			2.01			1.94595
