# Supplementary material for: CD74 is a regulator of hematopoietic stem cell maintenance
Source: PLoS Biol. 2021 Mar 4;19(3):e3001121. doi: 10.1371/journal.pbio.3001121 (PMC7963458; doi:10.1371/journal.pbio.3001121)
Supplement: S2 Data — (XLSX) [file pbio.3001121.s009.xlsx]

## Sheet: Sheet1
Figure 2
	A					B					C					D
																						E					F
	Figure 2A					Figure 2B					Figure 2C					Figure 2D						Figure 2E					Figure 2F
	Recipient WT		Recipient CD74-/-			Recipient WT		Recipient CD74-/-			Recipient WT		Recipient CD74-/-
	WT	CD74-/-	WT	CD74-/-		WT	CD74-/-	WT	CD74-/-		WT	CD74-/-	WT	CD74-/-		WT	WT +stroma		CD74-/-	CD74-/- +stroma		WT	WT +SCF	WT +TPO	WT +SCF +TP0		CD74-/-	CD74-/- +SCF	CD74-/- +TPO	CD74-/- +SCF +TP0
	2.56	3.79	2.8	3.13		0.18	0.19	0.17	0.34		0.047	0.035	0.017	0.088		0.073	0.53		0.17	1.72		0.4	0.53	0.61	0.58		0.28	0.64	0.73	1.01
	2.73	3.65	2.82	4.82		0.19	0.25	0.16	0.28		0.029	0.054	0.02	0.047		0.19	0.66		0.17	1.49		0.28	0.44	0.6	0.62		0.34	0.96	1.11	1.09
	2.38	2.95	2.88	4.1		0.17	0.32	0.12	0.25		0.043	0.076	0.023	0.053		0.077	0.65		0.16	1.61		0.22	0.52	0.58	0.71		0.45	0.79	0.88	1.4
	2.53	2.11	2.84	4.04		0.14	0.13	0.12	0.3		0.016	0.034	0.025	0.044		0.23	0.61		0.56	1.97		0.23	0.5	0.62	1		0.53		1.15	1.55
	2.35	3.64	2.7	2.16		0.12	0.22	0.14	0.18		0.023	0.055	0.036	0.086		0.26	0.92		0.77	1.72
	2.33	4	2.51	4.03		0.098	0.23	0.11	0.28		0.019	0.079					0.81		0.77	1.82
	2.61	3.43	2.7	3.7		0.12	0.19	0.075	0.28		0.037	0.067
	2.33	3.34	3.37			0.063	0.13	0.14			0.011	0.042
	2	3.57				0.064	0.18
	2.33	3.07				0.096	0.13
		2.85					0.13
		3.47					0.21
