# Supplementary material for: CD74 is a regulator of hematopoietic stem cell maintenance
Source: PLoS Biol. 2021 Mar 4;19(3):e3001121. doi: 10.1371/journal.pbio.3001121 (PMC7963458; doi:10.1371/journal.pbio.3001121)
Supplement: S3 Data — (XLSX) [file pbio.3001121.s010.xlsx]

## Sheet: Sheet1
Figure 3
	A									B									C									D						E						F
																																																	G
	Figure 3 B									Figure 3 C									Figure 3 D									Figure 3 E						Figure 3 F						Figure 3 G									Figure 3 H
	Week 6			Week 16			Week 24			Week 6			Week 16			Week 24			Week 6			Week 16			Week 24			Week 16			Week 24			Week 16			Week 24			Week 6			Week 16			Week 24			Week 6
	WT	CD74-/-		WT	CD74-/-		WT	CD74-/-		WT	CD74-/-		WT	CD74-/-		WT	CD74-/-		WT	CD74-/-		WT	CD74-/-		WT	CD74-/-		WT	CD74-/-		WT	CD74-/-		WT	CD74-/-		WT	CD74-/-		WT	CD74-/-		WT	CD74-/-		WT	CD74-/-		WT
	9.84	65.2		13.6	77.2		34.9	58.8		11.6	87.4		13.7	83.8		31.5	58.6		13.4	84.3		26.8	65.3		22.6	73.6		11.3	80.2		23.9	72.4		13	82		22.8	69.6		13.9	85.9		19.1	78.5		13.2	86.2		61.5
	24.5	48.8		24.7	60.6		27.5	66.1		31	67.3		28.3	68.1		29	62.4		35.4	62.5		34.1	60		36.8	58.1		25.3	61		17.9	71.1		15	81		12.6	72.9		16.8	82.8		27.6	71		15.7	83.5		70.4
	14.5	58.3		18.5	69.9		21.5	72.5		18.1	80.6		18.2	78.9		19.9	71.2		25.2	73.4		33.6	59.2		52.3	43.1		19.1	69.2		6.8	90.9		28	69		4.22	87.9		7.26	92.4		26.3	71.6		7.35	91.9		70.3
	13.6	66.5		25.3	62		29.4	64.3		13.2	85.9		31.2	65.7		28.7	63.9		19.4	78.9		32.1	61.8		36.8	59.5		33	52.5		11.3	84.4		6	91		4.77	86.2		25.1	74.6		25.4	72.8		28.1	70.8		64.9
	29.2	60.7		19.7	68.2		49.3	40.8		30.5	68.7		14.9	83.2		56.3	29.6		26.2	72.4		32.6	64.2		36.9	59.3		17.6	80		50	48.3		25	66		34	61.8		45.6	52		18.8	80		53.6	42.3		79.1
	17.3	72.2		24.3	65.5		23.2	72.9		12.3	87		19.2	78.7		22.8	67.2		22.7	76.5		41.5	54.3		32.5	61.3		18.4	76.3		22.3	75.3		8	80		22.2	71.9		13.3	86.4		31.5	66.2		17.8	79.4		70
	27.1	61.8		18.7	70.6		37.1	40.7		21.5	77.7		14.6	83.5		38.7	55.3		37.3	61.5		21.6	74.8		23.4	73		14.2	80.2		38.4	58		14	73		34.7	60		13.8	85.5		9.29	89.2		16.6	81.2		70.3
	13.7	79		16.9	79.8		22.8	74.1		15	84.4		16.9	79.8		17.2	78.6		14.4	85		29.5	65.5		28.8	67.1		16.5	81.9		13	83		14	70		16	76		8.73	90.8		19	79.9		8.4	90		69.7
	16.8	74.6		25.9	70.2		34.3	61.6		14.3	79.8		25.9	70.2		35.1	62.8		24.7	74.6		47.8	47.9		25.4	73.7		32.2	65.7		24	70					21	68		17.8	81.4		44.5	54.5		17.1	79.9		62.1
	24.4	64.6		25.7	69.8		21.2	75.9		25.8	66.9		25.7	69.8		21.5	77.5		37.4	61.6		41.6	54.2		29.4	68.5		33	64.4		28	67					19	77		40.3	58.5		34.3	64.7		38.7	51.9		67.8
	52.3	37.6		34	59		19.4	71.2		55.4	37		32	56		20.2	78.3		56.9	42.6		43	48		18.8	80.3		10.8	88.3											25.3	74.4		5.08	94.2		27.6	71.2		73.9
				13	82		11.3	85.7					12	80		6.73	92.7					19	74		35.2	63.6		43	52											16.5	82.9		43.6	54.2		19.7	78.4
				18	76		21	76.3					19	70		16	83.2					22	71		23	68		11	85											22.2	76.8		12.5	85.8		24.7	73.3
				42	51		15	77					43	44		9	80								35	56		21	76											14.1	84.5		18.5	79.9		15.2	83.6
							26	68								20	69								44	48		36	58											19.7	78.8		51.7	45.9		22.1	76.7
							26	66								22	69								30	64														36.5	62					41.5	57.1
							31	62								26	64																							34.8	64					37	62.2
							28	65								24	68																							19	79.8					20.3	78.9
[truncated: 5 more columns]
