# Supplementary material for: CD74 is a regulator of hematopoietic stem cell maintenance
Source: PLoS Biol. 2021 Mar 4;19(3):e3001121. doi: 10.1371/journal.pbio.3001121 (PMC7963458; doi:10.1371/journal.pbio.3001121)
Supplement: S4 Data — (XLSX) [file pbio.3001121.s011.xlsx]

## Sheet: Sheet1
Figure 4
	A						B						C						D						E
	Figure 4A						Figure 4B						Figure 4C						Figure 4D						Figure 4E
	Week6			Week18			Week6			Week18			Week6			Week18			Week6			Week18			LSK			CD34-/LSK
	WT	CD74-/-		WT	CD74-/-		WT	CD74-/-		WT	CD74-/-		WT	CD74-/-		WT	CD74-/-		WT	CD74-/-		WT	CD74-/-		WT	CD74-/-		WT	CD74-/-
	36	56		34	53.6		33	65		31	68.3		56	48		40.6	56		77	18		70.1	19.8		47.4	50.7		35.2	60.5
	31	61		14.9	67.9		29	69		5.98	93.7		64	35		30.1	67.5		74	20		72.2	14.9		8.14	89.6		6.43	90.4
	52	40		37.6	46.6		53	45		43.7	55.6		22	81		27.3	68.3		80	15		67.2	20.2		53.8	44.1		30.7	67.2
	22.7	72.3		20.8	63		21	77		19.7	79.6		17.6	79.2		22.1	74.5		52	34		51.9	30.3		38.3	57.8		41.3	52.9
	22.7	71		31.1	53.1		11	87		29.1	70.2		23.4	73.4		32.6	61.9		50	37		69.6	14.5		45.4	52.3		27.2	68.4
	22.8	59		41.7	41.8		18	80		46.3	52.7		37.8	58.8		42.5	53.7		46	49		67.1	21.1		45.7	48.6		20.5	65.7
				38.5	45.7					36.7	62.4					38.1	57					74.1	14.7		46.8	50.1		17.5	76.8
				23.1	69.9					23.5	76.3					29.1	68					82.5	9.45		32.9	63.8		18	74.9
