# Supplementary material for: CD74 is a regulator of hematopoietic stem cell maintenance
Source: PLoS Biol. 2021 Mar 4;19(3):e3001121. doi: 10.1371/journal.pbio.3001121 (PMC7963458; doi:10.1371/journal.pbio.3001121)
Supplement: S5 Data — (XLSX) [file pbio.3001121.s012.xlsx]

## Sheet: Sheet1
Figure 5	A						B						C						D						E						F
	Figure 5A						Figure 5B						Figure 5C						Figure 5D						Figure 5E						Figure 5F
	CD45.1	WT		CD45.1	CD74-/-		CD45.1	WT		CD45.1	CD74-/-		CD45.1	WT		CD45.1	CD74-/-		CD45.1	WT		CD45.1	CD74-/-		CD45.1	WT		CD45.1	CD74-/-		CD45.1	WT		CD45.1	CD74-/-
	77.7	14.9		16.6	78.4		67.2	32		10.5	89.2		61.7	34.2		22	73.9		86.1	10.1		41.2	54.3		76.1	18.5		37	55.6		65.5	19.3		75	14.2
	65.9	26.8		23.7	71.1		79	20		35.2	63.6		78.1	18.4		29.6	66.7		71.5	24		24.5	73.6		55.6	37.8		27.1	68.6		76.8	12.1		76.3	14
	74.6	15.9		21.1	74.3		40.5	58.3		18	80.5		94.7	3.43		32.9	62.5		61.1	34.6		28.2	68.9		49.4	46.2		20.6	75.2		77.2	11.4		81.8	9.58
	41.4	46.7		29.5	65.4		61.5	37.8		30.4	68.5		50.3	45.6		71.6	23.8		58.6	37.8		32.5	63.4		47.2	46.5		23.7	70.4		55.4	27.5		81.6	3.59
	59.6	34.6		40.8	51.3		66.8	32.3		25.3	73.4		58	37.5		78.5	17.5		66.1	31.2		7.95	87.2		64.1	33.8		4.14	93.4		47.6	33.1		79	2.69
	68.7	23.7		19.5	74.5		66.4	33		10.3	87.8		91.2	5.34		17.7	78.2		57.6	34.2		30.7	66.5		49.2	48.7		18.7	79.8		62	26.7		61.4	17.4
	64.3	29.2		28.5	66.3		70.9	28.5		19.5	79.8		72.8	22.8		5.77	89.1		73.1	23.4		24.3	68.6		57.7	38.1		16.3	79.5		80.7	10.3		62.5	12
	67.8	27.2		28.1	65		76.6	22.5		15.2	84.1		60.6	35.8		23.7	71.7		58.3	36.9		22	71.8		44	50.9		11.3	85.7		75.4	15		76.8	8.54
	67.7	21.6		12.7	85.2		69.1	29.7		20.1	78.9		66.1	30.9		15.1	74.5		73.4	23.8		40.4	55.4		49	47.7		24	71		77.2	11.6		80.1	17.4
	63.4	29.1		38.7	55.3		40.7	58.4		36.9	62.2		59.9	37.7		42.2	55.7		68.1	28.4		28	69.1		63.4	33		16.4	78.5		68.1	26.6		80.9	12.5
	41.2	51.5		30.5	63.7		53.1	45.6		26.3	72.7		46.5	51.1		33.3	63.7		31.8	64.3		23.2	74.6		49.3	47.3		13.3	84.9		67.4	29.3		77.6	14.3
	47.1	45.2		27	67.4		82.4	16.8		23.5	75.6		33.6	63.9		25.1	72.7		54.2	39.7		11.4	86.6		53.4	45.3		15.5	79.7		59.1	35.9		81.4	11
	76	16.8		10.2	84.3					6.58	92.7		78.2	20		4.14	93.6		75.5	22.2		24.9	73.3					20.7	75.7		47.2	47.9		62.4	29.5
				23.1	72.1					19.3	80					28	69.9														73.9	22.5		68.7	20.6
	G						H						I						J						K						L
	Figure 5G						Figure 5H						Figure 5I						Figure 5J						Figure 5K						Figure 5L
	CD45.1	WT		CD45.1	CD74-/-		CD45.1	WT		CD45.1	CD74-/-		CD45.1	WT		CD45.1	CD74-/-		CD45.1	WT		CD45.1	CD74-/-		CD45.1	WT		CD45.1	CD74-/-		CD45.1	WT		CD45.1	CD74-/-
	83.4	7.58		93.8	0.079		92.6	5.12		98.8	0.094		85.6	8.07		93.5	0.056		88.3	9.74		99.2	0.093		74.7	24.7		96.1	0.3		82.8	16.4		100	0
	93.1	1.73		28.9	65.8		97.3	1.9		23	76.1		92.6	0.14		20.3	71.3		95.2	4.14		38.5	56.5		77	21.2		39.1	58		96.9	2.73		91.9	3.82
	79.4	15.8		72.2	17.6		85.2	13.6		73.6	24.7		64.4	29.9		70.2	21.7		77.8	21		77.1	18		68	31.2		70	28		74.7	23.6		98.6	0.84
	72.7	21.1		38.3	54.4		70.3	28.5		28.2	70.6		75.3	17.7		15.9	77		84.4	14.2		31.9	65.3		88.7	10.6		17.9	79.5		90.5	7.52		92.8	5.86
	75.2	12		47.4	46.2		81.2	17.5		37.4	61.2		77.1	6.98		43.5	46.3		81.2	16.9		42.6	53.6		66.6	32		45.6	52.4		92.5	6.68		97	1.47
	68.5	22.6		36.4	56.8		68.5	30.2		27.4	71		83	12.2		28.8	62.5		73.7	25.8		32	64		67.6	31.2		28.1	68.5		78.6	18.6		91	6.06
	91.1	5.38		69.7	24.9		98.4	1.04		53.4	45.5		95	1.87		52.1	42.9		96.6	2.24		75.3	24.1		89.7	4.6		55.1	42.7		96.8	2.87		85.5	11.1
	95	0.54		57.4	37.3		99.8	0.031		75.6	23.2		95.6	0.12		58.8	36.6		91.3	7.23		53.8	43.9		78.1	15.8		27	66.5		72.1	25.7		90.3	7.32
	90.3	1.9		73.8	19.1		99	0.5		68.3	30.2		91.1	1.76		70	25.1		88.4	10.8		76.2	21.7		70.8	27.1		49.6	50.4		88.7	9.43		100	0
	81.2	11.8		65.9	22.8		89.2	10		75.2	23.9		67.4	26		59.5	31.9		89.2	10.1		64.9	32.9		82.3	16.7		46.9	47.9		91.5	7.25		98	1.15
	89.1	5.16		70	24.2		92	7.28		70.6	28.2		96.3	0.48		46.6	47.7		98.8	0.92		75.2	22.9		92.3	5.77		57	39.8					96.6	2.17
	81.5	14.3		71	23.9		86.8	11.9		72.7	23.5		80.6	16.7		80.6	17.2		97.7	1.43		70.9	27.2		95.1	3.28		35.2	56					86.5	10.1
				54.6	32.5					75.2	24					33.4	61.1					72.7	26					53	44.2
	M						N				O				P
	Figure 5M						Figure 5N				Figure 5O				Figure 5P
		Weeks	WT	CD74-/-			Weeks	WT	CD74-/-		Weeks	WT	CD74-/-		Weeks	WT	CD74-/-
		9		0			6	1			20	0			2	1
		9		0			20	1			20	0			2	1
		9		0			21	0			20	0			2	1
		9		0			21	0			20	0			2	1
		9		0			21	0			20	0			2	1
		9		0			21	0			20	0			3	1
		16	0				21	0			20	0			3	1
		16	0				21	0			20	0			4		1
		16	0				21	0			20		0		4		1
		16	0				21	0			20		0		5	1
		16	0				21	0			20		0		5
		16	0				21	0			20		0		5		1
		16	0				21	0			20		0		5		1
		16		0			21	0			20		0		5		1
		16		0			21	0			20		0		5		1
		16		0			21	0			3	1			5		1
		16		0			21	0			3	1			6	1
		9	0				21	0			20	0			6		1
		9	0				21	0			20	0			9	1
		9	0				21	0			20	0			9	1
		9	0				21		0		20	0			9		1
		9	0				21		0		20	0			3	1
		9	0				21		0		20	0			3	1
		9	0				21		0		20	0			3	1
		9	0				21		0		20	0			4	1
		9	0				21		0		20	0			4	1
		9	0				21		0		20	0			4	1
		9	0				21		0		20	0			4	1
		9	0				21		0		20		0		4	1
		9		0			21		0		20		0		4		1
		9		0			21		0		20		0		4		1
		9		0			21		0		20		0		4		1
		9		0			21		0		20		0		4		1
		9		0			21		0		20		0		7	1
		9		0			21		0		20		0		7		1
		9		0			21		0		20		0		12	1
		9		0			21		0		20		0		12		1
		12	0				21		0		20		0		20	0
		12	0				21		0		20		0		20	0
		12	0				21		0		20		0		20	0
		12	0				21		0		20		0		20	0
		12	0				20		1						20	0
		12	0				21	0							20		0
		12	0				21	0							20		0
		12	0				21	0							20		0
		12	0				21	0							20		0
		12		0			21	0							20		0
		12		0			21	0							20		0
		12		0			21	0							20		0
		12		0			21	0							20		0
		12		0			21	0							20		0
							21	0							20	0
							21	0							20	0
							21	0							20	0
							21	0							20		0
							21	0							20		0
							21		0						20		0
							21		0						20		0
							21		0						20		0
							21		0						20		0
							21		0
							21		0
							21		0
							21		0
							21		0
							21		0
