# Supplementary material for: CD74 is a regulator of hematopoietic stem cell maintenance
Source: PLoS Biol. 2021 Mar 4;19(3):e3001121. doi: 10.1371/journal.pbio.3001121 (PMC7963458; doi:10.1371/journal.pbio.3001121)
Supplement: S6 Data — (XLSX) [file pbio.3001121.s013.xlsx]

## Sheet: Sheet1
Figure 6
	A						B			C			D					E						F						G						H						I
	Figure 6B						Figure 6D			Figure 6E			Figure 6F					Figure 6G						Figure 6H						Figure 6I						Figure 6J						Figure 6K
	WT	CD74-/-		WT	CD74-/-		WT	CD74-/-		WT	CD74-/-		WT	WT +AMD 3100	CD74-/-	CD74-/- +AMD 3100		WT	CD74-/-		WT	CD74-/-		WT	CD74-/-		WT	CD74-/-		WT	CD74-/-		WT	CD74-/-		WT	CD74-/-		WT	CD74-/-		WT	CD74-/-
	51.8	27.5		66.9	30.6		10	178		2	63		0.16	4.16	0.75	6.8		0.00777	0.02		0.00684	0.02		0.042	0.067		0.035	0.048		46.8	49.5		46	41.8		0.085	0.076		0.042	0.076		59.5	30.7
	54.2	38.6		63.8	42.8		12	190		4	48		0.45	2.66	0.61	3.23		0.00759	0.016		0.00935	0.017		0.061	0.053		0.067	0.042		55.2	50.1		52.5	44.6		0.075	0.14		0.038	0.044		42	44.1
	53.5	21.5		74.5	21.3		7	242		3	52		0.62	1.5	0.27	1.46		0.00594	0.034		0.00655	0.039		0.043	0.082		0.043	0.069		52.4	53.5		49.8	45.8		0.069	0.12		0.031	0.078		43.3	60.8
	61.4	13.8		54.3	11.5		21	422		5	85		0.19	1.46	0.27	4.76		0.015	0.015		0.011	0.022		0.062	0.055		0.077	0.055		43.9	60		55.4	50.1		0.033	0.045		0.04	0.055		69.3	48.9
	63.8	25.7		70.1	27.1		5	333		1	82		0.24	0.93	0.4	3.99		0.00845	0.03		0.00762	0.035		0.041	0.086		0.034	0.073		47.4	54.3		45.5	46.1		0.043	0.061		0.022	0.094		44.9	56.3
	58.8	24.6		75.2	31		16	115		2	25		0.14	2.79	0.74	4.4		0.00845	0.021		0.00696	0.023		0.041	0.068		0.039	0.056		45.1	53.1		48.4	45.4		0.016	0.058		0.062	0.082		44.8	66.4
	64.5	32.6		67.1	40.6			159			31		0.15	0.89	0.72	1.9		0.01	0.039		0.00399	0.04		0.037	0.074		0.032	0.093		27.8	50.5		46.6	55.8		0.024	0.075		0.053	0.094		43.5	35.6
													0.32	1.29	1.05	3.23		0.00796	0.033		0.00549	0.029		0.029	0.07		0.055	0.097		40.8	47.4		65.8	58.1		0.026	0.044		0.053	0.089		56.3	50.9
													0.085	0.62	0.81	2.72		0.014	0.034		0.00384	0.021		0.076	0.088		0.032	0.084		22	37.8		29.8	48.8		0.013	0.034		0.049	0.096		33.5	52.8
													0.17	1.5				0.00963	0.026		0.00348	0.015		0.046	0.067		0.041	0.067		26.6	36.9		47.6	49.9		0.021	0.056		0.012	0.12		33.5	62.9
														2.25				0.01	0.038		0.00656	0.032		0.035	0.092		0.045	0.11		39.1	46		56.4	55		0.019	0.057		0.032	0.16		54.5	58.3
																		0.012	0.02		0.00494	0.01		0.038	0.038		0.039	0.039		29.3	34.3		50.8	51.1		0.019	0.051		0.036	0.025		56.9	27.7
																		0.015	0.023		0.02	0.00833		0.054	0.049		0.043	0.041		23.2	26.6		44.4	45.5			0.041			0.033			41.4
																		0.016	0.035		0.013	0.023		0.046	0.048		0.067	0.048		45.4	40.1		59.5	49.9			0.058			0.053			44.4
																			0.025			0.013			0.042			0.039			34.3			47.7
