# Supplementary material for: CD74 is a regulator of hematopoietic stem cell maintenance
Source: PLoS Biol. 2021 Mar 4;19(3):e3001121. doi: 10.1371/journal.pbio.3001121 (PMC7963458; doi:10.1371/journal.pbio.3001121)
Supplement: S7 Data — (XLSX) [file pbio.3001121.s014.xlsx]

## Sheet: Sheet1
Figure 7
	A						B			C						D
																						E						F			G			H			I			J			K			L
	Figure 7A						Figure 7B			Figure 7C						Figure 7D						Figure 7E						Figure 7F			Figure 7G			Figure 7I			Figure 7J			Figure 7L			Figure 7M			Figure 7N
	CD34-/LSK			CD34+/LSK																		CD34-/LSK			CD34+/LSK
	WT	CD74-/-		WT	CD74-/-		WT	CD74-/-		WT	WT+NAC		CD74-/-	CD74-/-+NAC		WT	WT+NAC		CD74-/-	CD74-/- +NAC		WT	CD74-/-		WT	CD74-/-		WT	CD74-/-		Hypoxia	Normoxia		WT	CD74-/-		WT	CD74-/-		WT	CD74-/-		WT	MIF-/-		Untreated	DMSO	ISO1 20mM	DMSO
	20	22		35	36		10.68	9.45		0.1	0.15		0.26	0.17		0.013	0.022		0.066	0.041		10.6	5.76		16.4	14.6		7.935	3.1		0.390674	0.616747		48	34.5		1	0.325678		54.7	29.2		46.8	30.3		26.9	24.9	21.5	25.7
	19	58		28	93		11.33	12.24		0.1	0.16		0.28	0.2		0.00977	0.019		0.067	0.041		17.3	5.46		22	9.14		7.5825	3.3725		0.444774	0.498014		40.7	28.5		1	0.449084		51.5	43.5		50.9	27		22.9	27.6	20.2	29.4
	13	26		37	50		10.75	12.24		0.16	0.097		0.24	0.25		0.032	0.011		0.065	0.035		12.6	4.1		17.2	9.49		10.835	4.25		0.425	0.55		52.4	30.7		1	0.342272		52	42		45.4	28.1		17.7	23.4	20.7	15.1
	16	21		24	22		14.89	8.94		0.078	0.11		0.25	0.22		0.011	0.014		0.04	0.045		11	11.6		10.5	13.3								46	37.3					62.9	38.6					21	24.5	19.5	27.1
	18	39		38	36		11.9	9.55		0.1	0.099		0.28	0.21		0.013	0.013		0.047	0.029		16	9.12		15.4	13								55.1	38.4					59.5	43.9					25.5	32.8	17.2	23.8
	15	38		11	158		17.79	16.24		0.12						0.018						11.5	10.2		13	12.5								68.8	36.5					56.2	41.5					19.5	26.9	17	25.6
	14	17		22	81		9.03	17.72														10.7	8.18		10.1	12.4								69.2	31.1
	15	72		27	136		9.38	42.6														11.3	16.9		13.4	20.3								35.8
	14	72		18			8.03	24.73														15.5	11.9		16.3	19.2
							9.97															11.8	9.11		8.47	10.8
																						14.3			9.94	9.43
																						16.8			13.6
[truncated: 5 more columns]
