# Supplementary material for: CD74 is a regulator of hematopoietic stem cell maintenance
Source: PLoS Biol. 2021 Mar 4;19(3):e3001121. doi: 10.1371/journal.pbio.3001121 (PMC7963458; doi:10.1371/journal.pbio.3001121)
Supplement: S8 Data — (XLSX) [file pbio.3001121.s015.xlsx]

## Sheet: Sheet1
	Figure 8
	A					B						C				D				E
	Figure 8A					Figure 8B						Figure 8C				Figure 8D				Figure 8F
	WT -	WT +20µg	WT +50mg	WT +100mg		CD74-/- -	CD74-/- +20mg	CD74-/- +50mg	CD74-/- +100mg			Days elapsed	WT	CD74-/-		Days elapsed	WT	CD74-/-		1	0.810056
	0.928571	0.857143	2.71429	2.64286		0.866667	1.04444	1.02222	0.788889			12	1			14	1			1	0.907193
	1.07143	1.28571	3.35714	3.28571		1.07778	1.02222	0.877778	0.888889			15	1			14	1			1	0.789902
	0.96	2.723	2.16	1.12		1.05556	0.968354	0.925926	0.814815			15	1			16	1			1	0.958696
	1.36	1.50235	1.36	1.04		0.888889	0.759494	1.11111	0.888889			15	1			16	1			1	0.966154
	0.68		1.31455	1.50235		1.11111		0.873418	1.00633			15	1			16	1
	0.779343		1.87793	1.31455		1		0.759494	0.873418			15	1			18	1
	1.22066					0.85443						15	1			18	1
						1.23418						16	0			18	1
						0.911392						16	0			18	1
												16	0			21	0
												15		1		18		1
												15		1		18		1
												16		0		18		1
												16		0		18		1
												16		0		21		0
												16		0		21		0
												16		0		21		0
												16		0		21		0
												16		0		21		0
												16		0		21		0
