# Supplementary material for: CD74 is a regulator of hematopoietic stem cell maintenance
Source: PLoS Biol. 2021 Mar 4;19(3):e3001121. doi: 10.1371/journal.pbio.3001121 (PMC7963458; doi:10.1371/journal.pbio.3001121)
Supplement: S9 Data — (XLSX) [file pbio.3001121.s016.xlsx]

## Sheet: Sheet1
	Supplementary Figure 1
	A			B									C			D			E			F			G
	Suppl Figure 1E			Suppl Figure 1F									Suppl Figure 1G			Suppl Figure 1H			Suppl Figure 1I			Suppl Figure 1J			Suppl Figure 1K
				cKit+Sca-1-			cKit-Sca-1+			ckit-Sca-1-
	WT	CD74-/-		WT	CD74-/-		WT	CD74-/-		WT	CD74-/-		WT	CD74-/-		WT	CD74-/-		WT	CD74-/-		WT	CD74-/-		WT	CD74-/-
	3286.62	45.98		1.26	1.17		0.58	0.8		1.21	0.76		1	1.9		2401.56	3110.93		26.3	23.8		4705.73	4105.85		40.6	42.3
	2459.31	71.99		1.01	1.22		0.57	0.69		1.3	1.03		1	1.5		2205.76	2604.7		17.1	1.74		3569.36	2194.07		43.8	26.2
	3107.02	72.75		0.79	1.51		0.44	0.85		0.92	1.18		1	1.16		2453.26	2160.07		25	20.4		3768.35	4930.86		15.4	40.2
				0.64	0.84		0.58	0.86		1.51	1.3								11.5	7.8					46.6	50.9
				0.81	0.93		0.51	1.01		1.64	1.23								29.1	21.8					47.9	48.5
				0.84	1.08		0.67	1.04		1.8	1.56								30.1	25.3					31.6	41.4
				0.41	0.59		0.4	0.64		1.92	1.94								38.3	24.1
				0.49	0.57		0.45	0.65		1.63	1.75								36.4	7.9
				0.42	0.58		0.44	1.14		1.72	1.94								32.8	31.2
				0.71	1.11		0.24	0.26		1.11	0.87								17.9	34.8
				0.81	1.12		0.24	0.22		1.18	1.09								18.8	40.2
				0.77	1.49		0.33	0.27		1.25	1.56								26.7	30.9
				0.66	0.94		0.42	0.44		1.06	0.99								20.3	33.5
				0.74	1.02		0.34	0.45		1.28	1.21
				0.7	1.06		0.41	0.63		1.26	1.31
