# Supplementary material for: CD74 is a regulator of hematopoietic stem cell maintenance
Source: PLoS Biol. 2021 Mar 4;19(3):e3001121. doi: 10.1371/journal.pbio.3001121 (PMC7963458; doi:10.1371/journal.pbio.3001121)
Supplement: S10 Data — (XLSX) [file pbio.3001121.s017.xlsx]

## Sheet: Sheet1
	Supplementary Figure 2
	A			B			C			D
	Suppl Figure 2A			Suppl Figure 2B			Suppl Figure 2C			Suppl Figure 2D
	WT	MIF-/-		WT	MIF-/-		WT	MIF-/-		WT	MIF-/-
	11	13.2		2.94	3.7		0.2	0.176		0.0418	0.0366
	12	11		2.81	4.33		0.164	0.156		0.0207	0.0361
	11.3	10		2.55	3.66		0.07	0.16		0.0229	0.0279
	11	14		2.68	3.36		0.122	0.166		0.0242	0.0513
	10	10		3.02	2.94		0.13	0.169		0.0212	0.0444
	13.6	10		3.39	3.6		0.122	0.197		0.0419	0.0456
	13.4	12.2		2.38	3.33		0.223	0.178		0.039	0.0442
	15	12.6		2.5	3.32		0.184	0.205		0.0301	0.0565
	13.2	14		2.7	3.86		0.158
