# Supplementary material for: CD74 is a regulator of hematopoietic stem cell maintenance
Source: PLoS Biol. 2021 Mar 4;19(3):e3001121. doi: 10.1371/journal.pbio.3001121 (PMC7963458; doi:10.1371/journal.pbio.3001121)
Supplement: S12 Data — (XLSX) [file pbio.3001121.s019.xlsx]

## Sheet: Sheet1
	Supplementary Figure 4
		A			B			C			D			E
		Supll Figure 4A			Supll Figure 4B			Supll Figure 4C			Supll Figure 4D			Supll Figure 4E
		WT	CD74-/-		WT	CD74-/-		WT	CD74-/-		WT	CD74-/-		WT	CD74-/-
		2.22	1.84		4.54	6.29		0.026	0.03		2.57	2.03		0.00826	0.00813
		1.4	1.41		7.13	4.76		0.025	0.028		3.08	3.06		0.012	0.01
		2.75	2.44		5.06	6.45		0.03	0.049		1.41	3.09		0.013	0.00744
		1.81	1.96		4.2	3.8		0.018	0.00659		2.58	3.3		0.00575	0.011
		2.18	2.23			6.5			0.033
		1.79	2.19
		1.7
		F						G						H
		Supll Figure 4G						Supll Figure 4H						Supll Figure 4I
		CD45.1	WT		CD45.1	CD74-/-		CD45.1	WT		CD45.1	CD74-/-		CD45.1	WT		CD45.1	CD74-/-
		77.7	13.3		9.57	83.8		95.2	4.38		3.96	95.1		61.4	37.5		7.2	90.8
		67.3	23.8		3.33	89.9		67	32.2		1.24	98.3		86.8	12.2		2.3	95.4
		51.5	39		49.6	40.7		42.8	56		99.8	0.00667		92.3	6.38		18.9	77.4
		66.8	16.7		71.4	15		56.8	42.7		5.45	93.7		49.1	47.5		41.7	53.6
		86.5	3.17		58.7	20.5		76.9	22.3		18.7	80.7		79.7	18.8		47.7	45.7
		76.7	9.25		82.8	12.4		98.1	1.54		53.1	46.5		90	9.16		49.4	49.4
		80.9	12		32.2	62.2		86.8	12.4		31	67.5		94.8	3.03		97.3	2.4
		84.5	1.21		64.3	24.9		86.5	12.9		75.6	23.8		80	10.3		86	12.9
		55.2	33.2		34.8	54.6		99.3	0.46		74.7	24.6		98.3	0.51		95.7	3.27
		59.9	26.6					59.5	39.7		76.5	22.7		56.4	41.9		57.5	40.8
								69.1	30.3		27.2	71.2		64.1	34.2		78.6	20
											65.1	34.4					54.4	43.6
											31.5	68
		I						J						K
		Supll Figure 4J						Supll Figure 4K						Supll Figure 4L
		CD45.1	WT		CD45.1	CD74-/-		CD45.1	WT		CD45.1	CD74-/-		CD45.1	WT		CD45.1	CD74-/-
		93.1	5.15		6.33	87.1		87.4	9.22		5.79	83.8		77	22.5		78	21.5
		71.1	26.5		8.16	85.5		60	33.8		11.6	81.1		91.7	8.23		66.5	30.6
		48.3	47.1		3.22	84.5		29.4	58.8		1.93	92.8		82.3	17.1		99.5	0
		58.8	36.3		22.1	71.5		39.3	56.2		9.3	80.6		52.5	36		60.2	17.8
		80.6	11.6		66.1	28.6		68.2	15.2		53.6	36.4		87.1	10.1		85.8	2.25
		97.2	0.69		36.4	55		92.5	1.25		31.8	64.3		96.6	2.4		84	1.7
		93.9	3.65		77.7	18.6		89.3	5.73		61.7	31.8		92	6.68		96.1	2.59
		82.9	9.85		62	32.7		71.1	21.7		41.6	46.6		86.6	11.8		99.6	0.034
		92.7	2.38		75.8	19.7		85.7	10.2		50.8	41		91.3	4.94		96.3	2.28
		50.6	46.2		22.3	70.9		44.7	50.9		18.5	75.9		84.5	8.57		98.6	0.68
		67.6	30.3		80.1	19		55.1	41		78.4	20		73.6	15		96	1.52
					32.1	64.7					18.5	78.6					92.8	2.66
																	84.8	6.91
