# Supplementary material for: CD74 is a regulator of hematopoietic stem cell maintenance
Source: PLoS Biol. 2021 Mar 4;19(3):e3001121. doi: 10.1371/journal.pbio.3001121 (PMC7963458; doi:10.1371/journal.pbio.3001121)
Supplement: S13 Data — (XLSX) [file pbio.3001121.s020.xlsx]

## Sheet: Sheet1
	Supplementary Figure 6
		A			B			C								D
		Supll Figure 6A			Supll Figure 6B			Supll Figure 6C								Supll Figure 6D
		WT	CD74-/-		WT	MIF-/-		un	DMSO	ISO1 20mM	DMSO	ISO1 40mM	DMSO	ISO1 60mM		WT BM WT lin- (CD45.1)	MIF-/- BM WT lin- (CD45.1)
		53.6	32.8		47.6	29.2		17.3	15.2	13.3	14	12	13.7	11.8		14.7	13.2
		52.2	45.7		41.9	28.4		14.8	18.9	11.9	18.7	10.7	16.5	12.1		18.4	10.9
		53.3	43.4		35.5	28.3		15.2	15.3	16.4	13.7	14.7	18.5	14		17.8	13.1
		61.8	39.3					17.3	17.4	14	19.5	9.4	9.36	7.5		24.1	10.6
		58.4	45.4					19.9	20	14.6	15.3	10	13.4	7.44		19.6	5.45
		64.2	42.1					15.3	21.7	14.6	15.5	11.5	23.4	9.45		18.5	4.58
																15.7	11.9
																25.2	14.4
																37.5
		E																		F
		Supll Figure 6E																		Supll Figure 6F
		CD11A						CD11B						CD11C
		LSK			CD34-/LSK			LSK			CD34-/LSK			LSK			CD34-/LSK
		WT	CD74-/-		WT	CD74-/-		WT	CD74-/-		WT	CD74-/-		WT	CD74-/-		WT	CD74-/-
		41	39.7		41.7	53.4		55.1	41.3		44.7	36.2		13.3	12		12.2	12.7		LSK			CD34-/LSK
		42.7	41.3		42.4	62.1		66.5	36.3		61.1	31.7		15.4	19.5		10.8	19.3		DMSO	ISO-1 60mM		DMSO	ISO-1 60mM
		39.3	35		34.8	44.7		60.1	42.5		50.1	37.7		14.9	10.5		15.2	12.1		26.4	32.7		19	24.2
		46.2	48.1		43.4	49.9		53.4	39.2		46.9	33.5		16.5	17		10.4	16		27.2	32.6		19.4	21.6
		46.3	33.7		38.8	28.6		56.1	37.3		49.9	33.2		16.9	16.4		9.87	13.2		27.1	30.1		26.1	24.6
		41	41.3		29.9	37.8		50.7	39.2		43.5	35.6		18			17.9	6.03		28.9	27.9		25.3	26.2
