# Supplementary material for: CD74 is a regulator of hematopoietic stem cell maintenance
Source: PLoS Biol. 2021 Mar 4;19(3):e3001121. doi: 10.1371/journal.pbio.3001121 (PMC7963458; doi:10.1371/journal.pbio.3001121)
Supplement: S14 Data — (XLSX) [file pbio.3001121.s021.xlsx]

## Sheet: Sheet1
Supplementary Figure 7
	A
	Supll Figure 7B
	WT	WT +20mg	WT +50mg	WT +100mg		CD74-/-	CD74-/- +20mg	CD74-/- +50mg	CD74-/- +100mg
	60	49	191	164		576	598	643	509
	61	83	250	198		512	664	538	626
	149	86	162	65		589	178	79	96
	53	55	99	59		70	117	80	90
	93		41	53		91		188	235
	42		88	45		83		120	155
	21					129
	73					228
	46					155
